# Supplementary material for: Stabilization of membrane topologies by proteinaceous remorin scaffolds
Source: Nat Commun. 2023 Jan 19;14:323. doi: 10.1038/s41467-023-35976-5 (PMC9852587; doi:10.1038/s41467-023-35976-5)
Supplement: Supplementary file 4 — Supplementary Data 1 [file 41467_2023_35976_MOESM4_ESM.xlsx]

## Sheet: Table
Supplementary Table 1: Results of the branch model analysis for signature of selection acting on the SYMREM1 Caryphyllales clade. Analyzed sequences and sites indicated the number of sequences and sites analyzed corresponding to the species/tree selected. The tested branches column indicates which clade was targeted as 'Foreground' to compare selective pressure against the rest of the tree. K rep…
			Branch model - RELAX					Branch site model - aBSREL
Analyzed sequences	Analyzed codons	Tested branches	K	LRT	p-val	Selective pressure	Comments	LRT	p-val	Selective pressure
191	162	Caryophyllales	1.50303	5.78531	0.0161606	intensification	more negative and positive selection on tested branches	8.19	0.00583	episodic diversifying positive selection
Bold p-values indicate significant at 0.05 threshold
