# Supplementary material for: Stabilization of membrane topologies by proteinaceous remorin scaffolds
Source: Nat Commun. 2023 Jan 19;14:323. doi: 10.1038/s41467-023-35976-5 (PMC9852587; doi:10.1038/s41467-023-35976-5)
Supplement: Supplementary file 6 — Supplementary Data 3 [file 41467_2023_35976_MOESM6_ESM.xlsx]

## Sheet: Sheet1
	Supplementary Table 3: Genetic constructs created and used within this study and corresponding gene IDs. ProUbi= Lotus Ubiquitin10 promoter.
	Used for		Plasmids created in this study
	Protoplast experiments		ProUbi-YFP-SYMREM1
			ProUbi-YFP-SYMREM1N-term
			ProUbi-YFP-SYMREM1C-term
			ProUbi-YFP-SYMREM1FLΔRemCA
			ProUbi-YFP-LjSYMREM1
			ProUbi-YFP-AtREM1.3
			ProUbi-YFP-AtREM1.4
			ProUbi-YFP-AtREM2.1
			ProUbi-YFP-AtREM3.2
			ProUbi-YFP-AtREM4.1
			ProUbi-YFP-AtREM5.1
			ProUbi-YFP-AtREM6.1
			ProUbi-YFP-SYMREM1RemCA
			ProUbi-mCherry-SYMREM1RemCA
			ProUbi-YFP-AtREM1.3C-term
			ProUbi-eGFP-AtREM1.3N-term::MtSYMREM1C-term
			ProUbi-eGFP-LjSYMREM1N-term::MtSYMREM1N-term
			ProUbi-GFP-MtREM2.1
			ProUbi-SYFO1-GFP
			ProUbi-YFP-LifeAct
			ProUbi-mCitrine-LTI6b
	Medicago hairy root transformation		ProUbi-mEosEM-SYMREM1
			ProUbi-PS_reporter (eGFP-LactC2)
	Medicago stable line		ProMtREM2.1-mCherry-MtREM2.1
	Bacterial expression (BL21)		pET303-SYMREM1-GFP-His
			pET303-SYMREM1N-term-GFP-His
			pET303-SYMREM1C-term-GFP-His
			pDEST17-GFP-SYMREM1
		gene	gene ID
		MtSYMREM1	Medtr8g097320
		MtREM2.1	Medtr5g0397781
		LjSYMREM1	Lj4g3v2928720
		AtREM1.3	At2g45820
		AtREM1.4	At5g23750
		AtREM2.1	AT1G63295
		AtREM3.2	At4g00670
		AtREM4.1	At3g57540
		AtREM5.1	At1g45207
		AtREM6.1	At2g02170
		MtSYFO1	Medtr5g036540
