# Supplementary material for: Stabilization of membrane topologies by proteinaceous remorin scaffolds
Source: Nat Commun. 2023 Jan 19;14:323. doi: 10.1038/s41467-023-35976-5 (PMC9852587; doi:10.1038/s41467-023-35976-5)
Supplement: Supplementary file 9 — Source Data [file 41467_2023_35976_MOESM9_ESM.xlsx]

## Sheet: Figure 2c
Source data for Figure 2c
OD280	His-SYMREM1
ml	mAU
0.001	-3.38061
0.002	-6.28578
0.002	-6.34561
0.003	-6.4021
0.004	-6.45168
0.005	-6.49262
0.006	-6.5279
0.007	-6.56128
0.007	-6.5863
0.008	-6.59857
0.009	-6.60142
0.01	-6.60729
0.011	-6.61189
0.012	-6.61081
0.012	-6.61264
0.013	-6.61809
0.014	-6.62481
0.015	-6.63178
0.016	-6.62895
0.016	-6.62616
0.017	-6.62554
0.018	-6.62554
0.019	-6.62839
0.02	-6.63208
0.021	-6.63337
0.021	-6.64039
0.022	-6.64724
0.023	-6.6542
0.024	-6.66512
0.025	-6.67158
0.026	-6.67865
0.026	-6.67828
0.027	-6.68677
0.028	-6.68747
0.029	-6.69444
0.03	-6.69937
0.031	-6.6999
0.031	-6.69397
0.032	-6.69149
0.033	-6.69394
0.034	-6.687
0.035	-6.68422
0.036	-6.68767
0.036	-6.69867
0.037	-6.69122
0.038	-6.68758
0.039	-6.68245
0.04	-6.68626
0.041	-6.68508
0.041	-6.66884
0.042	-6.66967
0.043	-6.67709
0.044	-6.679
0.045	-6.67551
0.045	-6.67909
0.046	-6.66764
0.047	-6.66617
0.048	-6.66835
0.049	-6.67818
0.05	-6.68796
0.05	-6.68733
0.051	-6.6815
0.052	-6.67852
0.053	-6.67942
0.054	-6.68646
0.055	-6.67185
0.055	-6.64483
0.056	-6.6338
0.057	-6.62266
0.058	-6.63513
0.059	-6.63115
0.06	-6.61864
0.06	-6.61839
0.061	-6.6116
0.062	-6.6079
0.063	-6.60139
0.064	-6.59492
0.065	-6.58199
0.065	-6.57663
0.066	-6.57454
0.067	-6.56744
0.068	-6.56113
0.069	-6.56283
0.07	-6.56765
0.07	-6.55994
0.071	-6.55475
0.072	-6.55037
0.073	-6.54836
0.074	-6.53874
0.074	-6.53074
0.075	-6.53571
0.076	-6.52991
0.077	-6.52853
0.078	-6.51956
0.079	-6.52835
0.079	-6.53134
0.08	-6.53254
0.081	-6.52533
0.082	-6.51318
0.083	-6.52877
0.084	-6.53176
0.084	-6.53119
0.085	-6.52809
0.086	-6.52837
0.087	-6.53443
0.088	-6.53217
0.089	-6.53434
0.089	-6.5266
0.09	-6.51395
0.091	-6.51004
0.092	-6.51416
0.093	-6.50985
0.094	-6.51218
0.094	-6.51001
0.095	-6.50529
0.096	-6.5022
0.097	-6.51489
0.098	-6.52251
0.099	-6.52313
0.099	-6.51679
0.1	-6.51513
0.101	-6.5138
0.102	-6.51217
0.103	-6.51625
0.103	-6.51604
0.104	-6.50699
0.105	-6.50213
0.106	-6.5015
0.107	-6.49439
0.108	-6.48541
0.108	-6.48648
0.109	-6.48969
0.11	-6.48802
0.111	-6.48047
0.112	-6.4739
0.113	-6.46843
0.113	-6.47008
0.114	-6.46904
0.115	-6.46643
0.116	-6.46824
0.117	-6.46865
0.118	-6.4648
0.118	-6.46424
0.119	-6.46452
0.12	-6.46148
0.121	-6.45737
0.122	-6.4512
0.123	-6.44566
0.123	-6.45083
0.124	-6.45109
0.125	-6.44731
0.126	-6.43873
0.127	-6.43107
0.128	-6.4248
0.128	-6.41228
0.129	-6.41339
0.13	-6.39989
0.131	-6.38675
0.132	-6.3872
0.132	-6.37884
0.133	-6.36339
0.134	-6.35073
0.135	-6.33616
0.136	-6.32423
0.137	-6.3076
0.137	-6.29367
0.138	-6.26993
0.139	-6.24356
0.14	-6.22202
0.141	-6.20086
0.142	-6.17755
0.142	-6.15941
0.143	-6.13758
0.144	-6.10987
0.145	-6.08166
0.146	-6.05803
0.147	-6.03475
0.147	-6.00438
0.148	-5.97641
0.149	-5.95111
0.15	-5.92107
0.151	-5.88492
0.152	-5.85052
0.152	-5.81432
0.153	-5.78456
0.154	-5.76041
0.155	-5.73849
0.156	-5.71125
0.157	-5.68292
0.157	-5.65504
0.158	-5.62095
0.159	-5.58176
0.16	-5.54414
0.161	-5.49916
0.161	-5.46059
0.162	-5.41911
0.163	-5.37948
0.164	-5.34973
0.165	-5.31969
0.166	-5.27706
0.166	-5.23641
0.167	-5.19723
0.168	-5.16275
0.169	-5.12439
0.17	-5.09351
0.171	-5.06111
0.171	-5.02981
0.172	-5.00799
0.173	-4.97934
0.174	-4.94072
0.175	-4.91143
0.176	-4.86993
0.176	-4.83332
0.177	-4.80061
0.178	-4.77144
0.179	-4.74456
0.18	-4.71944
0.181	-4.69859
0.181	-4.68106
0.182	-4.66456
0.183	-4.64287
0.184	-4.61714
0.185	-4.59736
0.186	-4.5826
0.186	-4.56608
0.187	-4.55122
0.188	-4.53099
0.189	-4.52487
0.19	-4.51516
0.19	-4.50065
0.191	-4.47883
0.192	-4.46255
0.193	-4.44868
0.194	-4.43696
0.195	-4.4213
0.195	-4.40756
0.196	-4.38547
0.197	-4.36754
0.198	-4.34146
0.199	-4.34088
0.2	-4.32796
0.2	-4.31933
0.201	-4.30612
0.202	-4.30386
0.203	-4.295
0.204	-4.28184
0.205	-4.27519
0.205	-4.2693
0.206	-4.24602
0.207	-4.23732
0.208	-4.22357
0.209	-4.21993
0.21	-4.20536
0.21	-4.20339
0.211	-4.19099
0.212	-4.18229
0.213	-4.16747
0.214	-4.16194
0.215	-4.15024
0.215	-4.14173
0.216	-4.12959
0.217	-4.12467
0.218	-4.12557
0.219	-4.10868
0.219	-4.09398
0.22	-4.08135
0.221	-4.06879
0.222	-4.06197
0.223	-4.05154
0.224	-4.04308
0.224	-4.02887
0.225	-4.02873
0.226	-4.01842
0.227	-4.00625
0.228	-3.991
0.229	-3.97151
0.229	-3.96959
0.23	-3.94974
0.231	-3.9422
0.232	-3.93254
0.233	-3.92863
0.234	-3.92733
0.234	-3.93113
0.235	-3.91909
0.236	-3.91368
0.237	-3.90298
0.238	-3.89643
0.239	-3.89208
0.239	-3.89659
0.24	-3.8881
0.241	-3.87536
0.242	-3.86943
0.243	-3.86556
0.244	-3.86135
0.244	-3.86126
0.245	-3.87046
0.246	-3.86751
0.247	-3.84809
0.248	-3.83993
0.248	-3.84402
0.249	-3.84364
0.25	-3.8407
0.251	-3.84256
0.252	-3.83395
0.253	-3.82418
0.253	-3.81696
0.254	-3.80737
0.255	-3.79848
0.256	-3.78818
0.257	-3.78497
0.258	-3.78512
0.258	-3.79117
0.259	-3.79661
0.26	-3.79756
0.261	-3.79789
0.262	-3.80155
0.263	-3.80257
0.263	-3.7952
0.264	-3.78434
0.265	-3.77888
0.266	-3.77967
0.267	-3.77886
0.268	-3.78192
0.268	-3.78143
0.269	-3.78252
0.27	-3.78167
0.271	-3.77681
0.272	-3.77435
0.273	-3.77415
0.273	-3.76981
0.274	-3.7723
0.275	-3.7705
0.276	-3.75409
0.277	-3.74468
0.277	-3.74707
0.278	-3.75396
0.279	-3.75724
0.28	-3.75017
0.281	-3.73731
0.282	-3.72723
0.282	-3.72702
0.283	-3.72935
0.284	-3.72784
0.285	-3.72577
0.286	-3.72255
0.287	-3.71251
0.287	-3.70541
0.288	-3.71065
0.289	-3.72131
0.29	-3.71923
0.291	-3.71496
0.292	-3.71132
0.292	-3.70309
0.293	-3.70275
0.294	-3.70537
0.295	-3.71421
0.296	-3.72574
0.297	-3.72985
0.297	-3.72957
0.298	-3.73143
0.299	-3.73464
0.3	-3.72713
0.301	-3.71635
0.302	-3.71271
0.302	-3.70843
0.303	-3.70085
0.304	-3.69863
0.305	-3.7056
0.306	-3.71045
0.306	-3.70949
0.307	-3.70557
0.308	-3.69436
0.309	-3.68799
0.31	-3.67964
0.311	-3.68284
0.311	-3.6775
0.312	-3.67598
0.313	-3.67533
0.314	-3.67446
0.315	-3.6668
0.316	-3.66399
0.316	-3.65936
0.317	-3.66759
0.318	-3.67844
0.319	-3.68303
0.32	-3.66872
0.321	-3.65772
0.321	-3.6592
0.322	-3.66443
0.323	-3.68227
0.324	-3.68224
0.325	-3.67602
0.326	-3.67695
0.326	-3.67551
0.327	-3.67048
0.328	-3.67026
0.329	-3.66233
0.33	-3.65651
0.331	-3.6554
0.331	-3.64801
0.332	-3.64078
0.333	-3.64033
0.334	-3.64329
0.335	-3.63866
0.335	-3.64027
0.336	-3.63678
0.337	-3.62342
0.338	-3.61754
0.339	-3.61191
0.34	-3.60998
0.34	-3.5969
0.341	-3.59035
0.342	-3.60216
0.343	-3.59969
0.344	-3.60367
0.345	-3.61432
0.345	-3.61144
0.346	-3.60161
0.347	-3.60953
0.348	-3.61889
0.349	-3.62456
0.35	-3.63168
0.35	-3.6328
0.351	-3.63846
0.352	-3.6336
0.353	-3.641
0.354	-3.65163
0.355	-3.65534
0.355	-3.65382
0.356	-3.65674
0.357	-3.66181
0.358	-3.6619
0.359	-3.66155
0.36	-3.65589
0.36	-3.64524
0.361	-3.65588
0.362	-3.66704
0.363	-3.6652
0.364	-3.67279
0.364	-3.67266
0.365	-3.67698
0.366	-3.67641
0.367	-3.68033
0.368	-3.68342
0.369	-3.68852
0.369	-3.68983
0.37	-3.69388
0.371	-3.70125
0.372	-3.69474
0.373	-3.7001
0.374	-3.70425
0.374	-3.69769
0.375	-3.6988
0.376	-3.70234
0.377	-3.69633
0.378	-3.6932
0.379	-3.68925
0.379	-3.69864
0.38	-3.70742
0.381	-3.71006
0.382	-3.71592
0.383	-3.72931
0.384	-3.71506
0.384	-3.72068
0.385	-3.72917
0.386	-3.72697
0.387	-3.73093
0.388	-3.74204
0.389	-3.7412
0.389	-3.73553
0.39	-3.72205
0.391	-3.72325
0.392	-3.7241
0.393	-3.72039
0.393	-3.72614
0.394	-3.71765
0.395	-3.70797
0.396	-3.69805
0.397	-3.70359
0.398	-3.69924
0.398	-3.70269
0.399	-3.69738
0.4	-3.69936
0.401	-3.70075
0.402	-3.69962
0.403	-3.70351
0.403	-3.69175
0.404	-3.7003
0.405	-3.69297
0.406	-3.6833
0.407	-3.67561
0.408	-3.6799
0.408	-3.66648
0.409	-3.66646
0.41	-3.66644
0.411	-3.66136
0.412	-3.66015
0.413	-3.65645
0.413	-3.65552
0.414	-3.65513
0.415	-3.65909
0.416	-3.66616
0.417	-3.66605
0.418	-3.66901
0.418	-3.67756
0.419	-3.68271
0.42	-3.68205
0.421	-3.67508
0.422	-3.66655
0.422	-3.66189
0.423	-3.6571
0.424	-3.64576
0.425	-3.63893
0.426	-3.63769
0.427	-3.63108
0.427	-3.62486
0.428	-3.62343
0.429	-3.61966
0.43	-3.6126
0.431	-3.61899
0.432	-3.62942
0.432	-3.62539
0.433	-3.61926
0.434	-3.62035
0.435	-3.6188
0.436	-3.6175
0.437	-3.61678
0.437	-3.61645
0.438	-3.61598
0.439	-3.61418
0.44	-3.61324
0.441	-3.61428
0.442	-3.61671
0.442	-3.61667
0.443	-3.61971
0.444	-3.6217
0.445	-3.62883
0.446	-3.63838
0.447	-3.64332
0.447	-3.64315
0.448	-3.64416
0.449	-3.65047
0.45	-3.65091
0.451	-3.64563
0.452	-3.64041
0.452	-3.64242
0.453	-3.64115
0.454	-3.64371
0.455	-3.64375
0.456	-3.64256
0.456	-3.64757
0.457	-3.64772
0.458	-3.65065
0.459	-3.65503
0.46	-3.65671
0.461	-3.65711
0.461	-3.65511
0.462	-3.65466
0.463	-3.65689
0.464	-3.65823
0.465	-3.66022
0.466	-3.66244
0.466	-3.66583
0.467	-3.66845
0.468	-3.66462
0.469	-3.66125
0.47	-3.66291
0.471	-3.66388
0.471	-3.66722
0.472	-3.67035
0.473	-3.66257
0.474	-3.66767
0.475	-3.66779
0.476	-3.66594
0.476	-3.66547
0.477	-3.6662
0.478	-3.6752
0.479	-3.68094
0.48	-3.67967
0.481	-3.68005
0.481	-3.69022
0.482	-3.68249
0.483	-3.68756
0.484	-3.67904
0.485	-3.68445
0.485	-3.68001
0.486	-3.67712
0.487	-3.66829
0.488	-3.65494
0.489	-3.64986
0.49	-3.65601
0.49	-3.64024
0.491	-3.6313
0.492	-3.63749
0.493	-3.63857
0.494	-3.63884
0.495	-3.64226
0.495	-3.63897
0.496	-3.63112
0.497	-3.63819
0.498	-3.62918
0.499	-3.62465
0.5	-3.62321
0.5	-3.61209
0.501	-3.60475
0.502	-3.60131
0.503	-3.59988
0.504	-3.60067
0.505	-3.60342
0.505	-3.59726
0.506	-3.60569
0.507	-3.61178
0.508	-3.61348
0.509	-3.61387
0.51	-3.61604
0.51	-3.62862
0.511	-3.63212
0.512	-3.62881
0.513	-3.62172
0.514	-3.61906
0.514	-3.61245
0.515	-3.61183
0.516	-3.61059
0.517	-3.60668
0.518	-3.61148
0.519	-3.61863
0.519	-3.61611
0.52	-3.61781
0.521	-3.61377
0.522	-3.60826
0.523	-3.60338
0.524	-3.60606
0.524	-3.60314
0.525	-3.60214
0.526	-3.59095
0.527	-3.58876
0.528	-3.58984
0.529	-3.59071
0.529	-3.59724
0.53	-3.5993
0.531	-3.59219
0.532	-3.59521
0.533	-3.60118
0.534	-3.60699
0.534	-3.61011
0.535	-3.59857
0.536	-3.59257
0.537	-3.59695
0.538	-3.60702
0.539	-3.60632
0.539	-3.60132
0.54	-3.59579
0.541	-3.59071
0.542	-3.5965
0.543	-3.6001
0.543	-3.60024
0.544	-3.59776
0.545	-3.61008
0.546	-3.60476
0.547	-3.60744
0.548	-3.60211
0.548	-3.59329
0.549	-3.59327
0.55	-3.59443
0.551	-3.58868
0.552	-3.57563
0.553	-3.56455
0.553	-3.55934
0.554	-3.56596
0.555	-3.56317
0.556	-3.56395
0.557	-3.5625
0.558	-3.56759
0.558	-3.57986
0.559	-3.58334
0.56	-3.58703
0.561	-3.58289
0.562	-3.57901
0.563	-3.58264
0.563	-3.58903
0.564	-3.58595
0.565	-3.59257
0.566	-3.59836
0.567	-3.60347
0.568	-3.61124
0.568	-3.61352
0.569	-3.61408
0.57	-3.61043
0.571	-3.60604
0.572	-3.60509
0.572	-3.60807
0.573	-3.61005
0.574	-3.61313
0.575	-3.61467
0.576	-3.61222
0.577	-3.61221
0.577	-3.61286
0.578	-3.60906
0.579	-3.60163
0.58	-3.59923
0.581	-3.60059
0.582	-3.60009
0.582	-3.60373
0.583	-3.61028
0.584	-3.61262
0.585	-3.61344
0.586	-3.61336
0.587	-3.61333
0.587	-3.61059
0.588	-3.60863
0.589	-3.60826
0.59	-3.60972
0.591	-3.60983
0.592	-3.60973
0.592	-3.61368
0.593	-3.62281
0.594	-3.63282
0.595	-3.63765
0.596	-3.63861
0.597	-3.63858
0.597	-3.64252
0.598	-3.63868
0.599	-3.63661
0.6	-3.62722
0.601	-3.61173
0.601	-3.61065
0.602	-3.62022
0.603	-3.62502
0.604	-3.62211
0.605	-3.6183
0.606	-3.61642
0.606	-3.61372
0.607	-3.60775
0.608	-3.60576
0.609	-3.60053
0.61	-3.59637
0.611	-3.59577
0.611	-3.59107
0.612	-3.59372
0.613	-3.59754
0.614	-3.60343
0.615	-3.60507
0.616	-3.60197
0.616	-3.59856
0.617	-3.59167
0.618	-3.595
0.619	-3.5997
0.62	-3.59772
0.621	-3.5974
0.621	-3.59768
0.622	-3.60075
0.623	-3.60624
0.624	-3.60828
0.625	-3.59975
0.626	-3.59181
0.626	-3.58473
0.627	-3.59137
0.628	-3.58773
0.629	-3.58453
0.63	-3.59203
0.63	-3.58577
0.631	-3.58501
0.632	-3.58931
0.633	-3.58787
0.634	-3.58596
0.635	-3.58536
0.635	-3.58268
0.636	-3.57906
0.637	-3.5774
0.638	-3.57856
0.639	-3.58064
0.64	-3.58888
0.64	-3.59465
0.641	-3.5948
0.642	-3.60874
0.643	-3.6172
0.644	-3.59389
0.645	-3.59629
0.645	-3.6051
0.646	-3.61405
0.647	-3.6097
0.648	-3.614
0.649	-3.61764
0.65	-3.60201
0.65	-3.60019
0.651	-3.60508
0.652	-3.60054
0.653	-3.61128
0.654	-3.61075
0.655	-3.59743
0.655	-3.60218
0.656	-3.59071
0.657	-3.60212
0.658	-3.58926
0.659	-3.59959
0.659	-3.60925
0.66	-3.61326
0.661	-3.61793
0.662	-3.62807
0.663	-3.63413
0.664	-3.62864
0.664	-3.62867
0.665	-3.62772
0.666	-3.6287
0.667	-3.6225
0.668	-3.62579
0.669	-3.6213
0.669	-3.63584
0.67	-3.6336
0.671	-3.63131
0.672	-3.64922
0.673	-3.65352
0.674	-3.651
0.674	-3.64485
0.675	-3.63952
0.676	-3.63666
0.677	-3.63428
0.678	-3.64342
0.679	-3.64416
0.679	-3.64489
0.68	-3.63647
0.681	-3.62828
0.682	-3.62548
0.683	-3.62381
0.684	-3.62288
0.684	-3.61797
0.685	-3.62085
0.686	-3.61942
0.687	-3.60464
0.688	-3.59293
0.688	-3.60157
0.689	-3.59857
0.69	-3.5942
0.691	-3.60751
0.692	-3.60953
0.693	-3.60609
0.693	-3.60612
0.694	-3.60925
0.695	-3.60865
0.696	-3.61882
0.697	-3.62142
0.698	-3.62816
0.698	-3.61913
0.699	-3.61628
0.7	-3.61694
0.701	-3.60935
0.702	-3.60888
0.703	-3.61107
0.703	-3.60861
0.704	-3.60448
0.705	-3.60622
0.706	-3.60974
0.707	-3.61793
0.708	-3.62298
0.708	-3.62679
0.709	-3.62402
0.71	-3.62322
0.711	-3.61405
0.712	-3.60916
0.713	-3.61337
0.713	-3.60724
0.714	-3.60407
0.715	-3.61103
0.716	-3.62414
0.717	-3.63415
0.717	-3.63383
0.718	-3.63456
0.719	-3.63507
0.72	-3.63747
0.721	-3.63795
0.722	-3.6443
0.722	-3.65426
0.723	-3.66376
0.724	-3.66878
0.725	-3.674
0.726	-3.6795
0.727	-3.68305
0.727	-3.68202
0.728	-3.69096
0.729	-3.69646
0.73	-3.69351
0.731	-3.69586
0.732	-3.70218
0.732	-3.69941
0.733	-3.69201
0.734	-3.69716
0.735	-3.70118
0.736	-3.69905
0.737	-3.70182
0.737	-3.70202
0.738	-3.69272
0.739	-3.6909
0.74	-3.69383
0.741	-3.69719
0.742	-3.6984
0.742	-3.7057
0.743	-3.70329
0.744	-3.70035
0.745	-3.70498
0.746	-3.71021
0.746	-3.71271
0.747	-3.70783
0.748	-3.7048
0.749	-3.6989
0.75	-3.70004
0.751	-3.70514
0.751	-3.70683
0.752	-3.70377
0.753	-3.71378
0.754	-3.71828
0.755	-3.72202
0.756	-3.73358
0.756	-3.73307
0.757	-3.72949
0.758	-3.723
0.759	-3.72252
0.76	-3.73121
0.761	-3.73044
0.761	-3.72591
0.762	-3.7326
0.763	-3.73829
0.764	-3.73399
0.765	-3.72553
0.766	-3.71896
0.766	-3.72741
0.767	-3.72098
0.768	-3.71846
0.769	-3.7122
0.77	-3.70946
0.771	-3.71133
0.771	-3.71249
0.772	-3.70499
0.773	-3.70766
0.774	-3.71408
0.775	-3.71831
0.775	-3.72407
0.776	-3.73466
0.777	-3.73746
0.778	-3.72741
0.779	-3.728
0.78	-3.72931
0.78	-3.72978
0.781	-3.72714
0.782	-3.7232
0.783	-3.71787
0.784	-3.70662
0.785	-3.71639
0.785	-3.71051
0.786	-3.71118
0.787	-3.7127
0.788	-3.71445
0.789	-3.72222
0.79	-3.73226
0.79	-3.74277
0.791	-3.74692
0.792	-3.73701
0.793	-3.74349
0.794	-3.7554
0.795	-3.75379
0.795	-3.75782
0.796	-3.76199
0.797	-3.75181
0.798	-3.74487
0.799	-3.73142
0.8	-3.73152
0.8	-3.73906
0.801	-3.74618
0.802	-3.73703
0.803	-3.73837
0.804	-3.74101
0.804	-3.7339
0.805	-3.7314
0.806	-3.72814
0.807	-3.73312
0.808	-3.71365
0.809	-3.71594
0.809	-3.7147
0.81	-3.70926
0.811	-3.71388
0.812	-3.7121
0.813	-3.72061
0.814	-3.72868
0.814	-3.71846
0.815	-3.71385
0.816	-3.71107
0.817	-3.7086
0.818	-3.69527
0.819	-3.68583
0.819	-3.69705
0.82	-3.69795
0.821	-3.70796
0.822	-3.71591
0.823	-3.71928
0.824	-3.73541
0.824	-3.74597
0.825	-3.74918
0.826	-3.7418
0.827	-3.75033
0.828	-3.74391
0.829	-3.73893
0.829	-3.7401
0.83	-3.73346
0.831	-3.72176
0.832	-3.71224
0.833	-3.71224
0.833	-3.72278
0.834	-3.72004
0.835	-3.72013
0.836	-3.71003
0.837	-3.70231
0.838	-3.69486
0.838	-3.69561
0.839	-3.6965
0.84	-3.70106
0.841	-3.70808
0.842	-3.70748
0.843	-3.70135
0.843	-3.70429
0.844	-3.71115
0.845	-3.70812
0.846	-3.70466
0.847	-3.70722
0.848	-3.70672
0.848	-3.70756
0.849	-3.70822
0.85	-3.71013
0.851	-3.71229
0.852	-3.72041
0.853	-3.72743
0.853	-3.73143
0.854	-3.72926
0.855	-3.73361
0.856	-3.74152
0.857	-3.74009
0.858	-3.73706
0.858	-3.74107
0.859	-3.74789
0.86	-3.74967
0.861	-3.74663
0.862	-3.74609
0.862	-3.74165
0.863	-3.73714
0.864	-3.73876
0.865	-3.74165
0.866	-3.73714
0.867	-3.74025
0.867	-3.74817
0.868	-3.75312
0.869	-3.75594
0.87	-3.7562
0.871	-3.75062
0.872	-3.74794
0.872	-3.75028
0.873	-3.75028
0.874	-3.74492
0.875	-3.74121
0.876	-3.73833
0.877	-3.73326
0.877	-3.73406
0.878	-3.73809
0.879	-3.74217
0.88	-3.74455
0.881	-3.74945
0.882	-3.75938
0.882	-3.75936
0.883	-3.75503
0.884	-3.74686
0.885	-3.73888
0.886	-3.74109
0.887	-3.74668
0.887	-3.74975
0.888	-3.75411
0.889	-3.76191
0.89	-3.76158
0.891	-3.75853
0.891	-3.75861
0.892	-3.75666
0.893	-3.75664
0.894	-3.75367
0.895	-3.75362
0.896	-3.7505
0.896	-3.75255
0.897	-3.7473
0.898	-3.74509
0.899	-3.75402
0.9	-3.7625
0.901	-3.76527
0.901	-3.7635
0.902	-3.76434
0.903	-3.76218
0.904	-3.75528
0.905	-3.75601
0.906	-3.75439
0.906	-3.75294
0.907	-3.75384
0.908	-3.75682
0.909	-3.75522
0.91	-3.75314
0.911	-3.75292
0.911	-3.75826
0.912	-3.76482
0.913	-3.77353
0.914	-3.7802
0.915	-3.77699
0.916	-3.77775
0.916	-3.78265
0.917	-3.78149
0.918	-3.78597
0.919	-3.78701
0.92	-3.78998
0.92	-3.79646
0.921	-3.79016
0.922	-3.78456
0.923	-3.77654
0.924	-3.77065
0.925	-3.77717
0.925	-3.78676
0.926	-3.79961
0.927	-3.80422
0.928	-3.79869
0.929	-3.79348
0.93	-3.79338
0.93	-3.78267
0.931	-3.78023
0.932	-3.79809
0.933	-3.80898
0.934	-3.81193
0.935	-3.81353
0.935	-3.82097
0.936	-3.8224
0.937	-3.82461
0.938	-3.8224
0.939	-3.82447
0.94	-3.83497
0.94	-3.83079
0.941	-3.83628
0.942	-3.83431
0.943	-3.8404
0.944	-3.84574
0.945	-3.85085
0.945	-3.85459
0.946	-3.85228
0.947	-3.84367
0.948	-3.83991
0.949	-3.83441
0.95	-3.83692
0.95	-3.82988
0.951	-3.82335
0.952	-3.81893
0.953	-3.81609
0.954	-3.81571
0.954	-3.81158
0.955	-3.80219
0.956	-3.80756
0.957	-3.8076
0.958	-3.79999
0.959	-3.79173
0.959	-3.80124
0.96	-3.80148
0.961	-3.79903
0.962	-3.78815
0.963	-3.79072
0.964	-3.79032
0.964	-3.79227
0.965	-3.79104
0.966	-3.7946
0.967	-3.79133
0.968	-3.79019
0.969	-3.7875
0.969	-3.78698
0.97	-3.794
0.971	-3.78941
0.972	-3.79166
0.973	-3.79683
0.974	-3.78998
0.974	-3.78475
0.975	-3.77711
0.976	-3.75863
0.977	-3.75334
0.978	-3.74732
0.979	-3.73885
0.979	-3.72891
0.98	-3.72598
0.981	-3.72614
0.982	-3.72748
0.983	-3.72664
0.983	-3.72953
0.984	-3.71363
0.985	-3.71815
0.986	-3.71032
0.987	-3.70694
0.988	-3.71074
0.988	-3.7164
0.989	-3.71392
0.99	-3.7029
0.991	-3.69672
0.992	-3.70812
0.993	-3.71591
0.993	-3.72301
0.994	-3.72853
0.995	-3.72614
0.996	-3.7286
0.997	-3.73102
0.998	-3.73326
0.998	-3.7363
0.999	-3.73934
1	-3.74167
1.001	-3.73487
1.002	-3.73158
1.003	-3.74348
1.003	-3.76531
1.004	1.83507
1.005	1.8285
1.006	1.81804
1.007	1.81684
1.008	1.79584
1.008	1.78301
1.009	1.77529
1.01	1.76314
1.011	1.75165
1.012	1.74386
1.012	1.74435
1.013	1.74505
1.014	1.74251
1.015	1.74134
1.016	1.73088
1.017	1.72519
1.017	1.71863
1.018	1.71094
1.019	1.71124
1.02	1.7078
1.021	1.70136
1.022	1.69198
1.022	1.68113
1.023	1.68323
1.024	1.68682
1.025	1.69218
1.026	1.69753
1.027	1.69067
1.027	1.68892
1.028	1.69213
1.029	1.69274
1.03	1.68574
1.031	1.67177
1.032	1.6567
1.032	1.6506
1.033	1.6538
1.034	1.66138
1.035	1.6679
1.036	1.66727
1.037	1.67278
1.037	1.6815
1.038	1.69196
1.039	1.69361
1.04	1.68705
1.041	1.68558
1.041	1.68366
1.042	1.67697
1.043	1.67653
1.044	1.6727
1.045	1.66912
1.046	1.67142
1.046	1.6786
1.047	1.68315
1.048	1.68947
1.049	1.69853
1.05	1.70382
1.051	1.70881
1.051	1.71264
1.052	1.71295
1.053	1.71347
1.054	1.71264
1.055	1.7009
1.056	1.69743
1.056	1.70772
1.057	1.70665
1.058	1.70696
1.059	1.71112
1.06	1.71057
1.061	1.70384
1.061	1.69593
1.062	1.69661
1.063	1.69621
1.064	1.69028
1.065	1.68983
1.066	1.68402
1.066	1.68434
1.067	1.68442
1.068	1.68956
1.069	1.69913
1.07	1.69163
1.07	1.6909
1.071	1.69561
1.072	1.70363
1.073	1.71215
1.074	1.70975
1.075	1.7133
1.075	1.71173
1.076	1.71766
1.077	1.71313
1.078	1.7125
1.079	1.70909
1.08	1.70762
1.08	1.6999
1.081	1.7032
1.082	1.70955
1.083	1.71093
1.084	1.71481
1.085	1.72449
1.085	1.72522
1.086	1.72839
1.087	1.72718
1.088	1.7311
1.089	1.72877
1.09	1.72827
1.09	1.72248
1.091	1.71848
1.092	1.71924
1.093	1.71636
1.094	1.71868
1.095	1.7192
1.095	1.71612
1.096	1.7284
1.097	1.7325
1.098	1.72602
1.099	1.73119
1.099	1.7345
1.1	1.73063
1.101	1.72794
1.102	1.73156
1.103	1.73668
1.104	1.74023
1.104	1.74186
1.105	1.73539
1.106	1.73515
1.107	1.73028
1.108	1.73225
1.109	1.72912
1.109	1.72796
1.11	1.72474
1.111	1.73025
1.112	1.72849
1.113	1.72845
1.114	1.72604
1.114	1.72607
1.115	1.73668
1.116	1.72705
1.117	1.72215
1.118	1.71723
1.119	1.71176
1.119	1.71873
1.12	1.71863
1.121	1.71557
1.122	1.71953
1.123	1.71698
1.124	1.71481
1.124	1.71362
1.125	1.71743
1.126	1.71718
1.127	1.72036
1.128	1.72168
1.128	1.71566
1.129	1.71501
1.13	1.71742
1.131	1.71746
1.132	1.71416
1.133	1.71176
1.133	1.70842
1.134	1.70346
1.135	1.70463
1.136	1.70061
1.137	1.7081
1.138	1.71788
1.138	1.72105
1.139	1.73079
1.14	1.72892
1.141	1.72507
1.142	1.73041
1.143	1.73106
1.143	1.73447
1.144	1.73156
1.145	1.74096
1.146	1.73917
1.147	1.75611
1.148	1.75832
1.148	1.76292
1.149	1.76291
1.15	1.76416
1.151	1.76535
1.152	1.76636
1.153	1.76564
1.153	1.76739
1.154	1.77239
1.155	1.77645
1.156	1.77169
1.157	1.76421
1.157	1.76162
1.158	1.76506
1.159	1.76748
1.16	1.772
1.161	1.77264
1.162	1.77194
1.162	1.77181
1.163	1.77572
1.164	1.77458
1.165	1.7724
1.166	1.77884
1.167	1.78264
1.167	1.78639
1.168	1.78581
1.169	1.78251
1.17	1.78884
1.171	1.79059
1.172	1.78022
1.172	1.77168
1.173	1.77128
1.174	1.77134
1.175	1.77152
1.176	1.77735
1.177	1.77813
1.177	1.77627
1.178	1.77593
1.179	1.76881
1.18	1.76512
1.181	1.76429
1.182	1.76139
1.182	1.75908
1.183	1.75625
1.184	1.75951
1.185	1.76075
1.186	1.76151
1.186	1.75785
1.187	1.75575
1.188	1.75784
1.189	1.7549
1.19	1.75179
1.191	1.7466
1.191	1.73721
1.192	1.7343
1.193	1.7356
1.194	1.73284
1.195	1.73437
1.196	1.73388
1.196	1.729
1.197	1.73002
1.198	1.73191
1.199	1.73083
1.2	1.72717
1.201	1.72178
1.201	1.71508
1.202	1.71117
1.203	1.70971
1.204	1.70953
1.205	1.70679
1.206	1.70972
1.206	1.71634
1.207	1.71049
1.208	1.69845
1.209	1.68635
1.21	1.67668
1.211	1.67421
1.211	1.67413
1.212	1.67137
1.213	1.6759
1.214	1.6821
1.215	1.68365
1.215	1.6857
1.216	1.68315
1.217	1.67457
1.218	1.67455
1.219	1.6763
1.22	1.67978
1.22	1.67638
1.221	1.66893
1.222	1.66432
1.223	1.66556
1.224	1.66365
1.225	1.66343
1.225	1.66565
1.226	1.66545
1.227	1.66117
1.228	1.65893
1.229	1.65994
1.23	1.6463
1.23	1.64569
1.231	1.65107
1.232	1.65257
1.233	1.65203
1.234	1.64787
1.235	1.64532
1.235	1.64955
1.236	1.65476
1.237	1.64607
1.238	1.65194
1.239	1.65007
1.24	1.64605
1.24	1.64873
1.241	1.65487
1.242	1.65825
1.243	1.6598
1.244	1.65384
1.244	1.65196
1.245	1.64901
1.246	1.64526
1.247	1.6471
1.248	1.64558
1.249	1.63959
1.249	1.63766
1.25	1.64723
1.251	1.65001
1.252	1.64911
1.253	1.639
1.254	1.63687
1.254	1.63766
1.255	1.64212
1.256	1.64279
1.257	1.63461
1.258	1.62996
1.259	1.63611
1.259	1.62093
1.26	1.62108
1.261	1.61117
1.262	1.61389
1.263	1.62547
1.264	1.62742
1.264	1.62618
1.265	1.62779
1.266	1.64017
1.267	1.63716
1.268	1.6353
1.269	1.64462
1.269	1.63514
1.27	1.62921
1.271	1.63149
1.272	1.63204
1.273	1.63403
1.273	1.63758
1.274	1.64479
1.275	1.65809
1.276	1.65496
1.277	1.64545
1.278	1.64009
1.278	1.64643
1.279	1.64224
1.28	1.6465
1.281	1.64321
1.282	1.64627
1.283	1.64883
1.283	1.65741
1.284	1.65904
1.285	1.66213
1.286	1.65919
1.287	1.66117
1.288	1.65932
1.288	1.65325
1.289	1.64954
1.29	1.64384
1.291	1.64504
1.292	1.64429
1.293	1.64693
1.293	1.65415
1.294	1.66444
1.295	1.66411
1.296	1.65902
1.297	1.64482
1.298	1.63983
1.298	1.64619
1.299	1.66197
1.3	1.66757
1.301	1.68044
1.302	1.68003
1.302	1.68296
1.303	1.67803
1.304	1.67057
1.305	1.66675
1.306	1.65927
1.307	1.66082
1.307	1.65226
1.308	1.64986
1.309	1.64527
1.31	1.63407
1.311	1.64177
1.312	1.64083
1.312	1.63892
1.313	1.63403
1.314	1.62727
1.315	1.62441
1.316	1.62258
1.317	1.62565
1.317	1.62811
1.318	1.63531
1.319	1.63522
1.32	1.62471
1.321	1.62087
1.322	1.62079
1.322	1.62342
1.323	1.62557
1.324	1.62037
1.325	1.60912
1.326	1.59583
1.327	1.59359
1.327	1.59757
1.328	1.60064
1.329	1.60164
1.33	1.60354
1.331	1.60597
1.331	1.60835
1.332	1.61026
1.333	1.61017
1.334	1.60667
1.335	1.60471
1.336	1.59876
1.336	1.5895
1.337	1.58826
1.338	1.59483
1.339	1.59148
1.34	1.58047
1.341	1.57753
1.341	1.57559
1.342	1.57143
1.343	1.57007
1.344	1.57368
1.345	1.57985
1.346	1.59071
1.346	1.59431
1.347	1.5939
1.348	1.59527
1.349	1.60031
1.35	1.60626
1.351	1.60912
1.351	1.61198
1.352	1.61465
1.353	1.61202
1.354	1.61515
1.355	1.62354
1.356	1.62911
1.356	1.62955
1.357	1.63003
1.358	1.62499
1.359	1.61559
1.36	1.60553
1.36	1.60455
1.361	1.60906
1.362	1.60316
1.363	1.59804
1.364	1.59634
1.365	1.59002
1.365	1.58229
1.366	1.57819
1.367	1.584
1.368	1.58383
1.369	1.57784
1.37	1.57388
1.37	1.57126
1.371	1.56419
1.372	1.55204
1.373	1.55055
1.374	1.55875
1.375	1.56148
1.375	1.56607
1.376	1.5646
1.377	1.5605
1.378	1.5626
1.379	1.57747
1.38	1.56943
1.38	1.57891
1.381	1.59482
1.382	1.59031
1.383	1.5822
1.384	1.57548
1.385	1.57821
1.385	1.57546
1.386	1.57177
1.387	1.56764
1.388	1.55562
1.389	1.5597
1.389	1.55716
1.39	1.55293
1.391	1.55121
1.392	1.55284
1.393	1.55822
1.394	1.55909
1.394	1.5578
1.395	1.56196
1.396	1.56703
1.397	1.55557
1.398	1.5548
1.399	1.55493
1.399	1.55835
1.4	1.56178
1.401	1.57481
1.402	1.57217
1.403	1.5767
1.404	1.5731
1.404	1.57493
1.405	1.57111
1.406	1.56807
1.407	1.56842
1.408	1.58484
1.409	1.59238
1.409	1.58387
1.41	1.59931
1.411	1.61351
1.412	1.61602
1.413	1.61987
1.414	1.62729
1.414	1.61988
1.415	1.61892
1.416	1.60972
1.417	1.61284
1.418	1.61262
1.419	1.61182
1.419	1.61705
1.42	1.60991
1.421	1.61285
1.422	1.60775
1.423	1.59722
1.423	1.60049
1.424	1.60898
1.425	1.60919
1.426	1.61689
1.427	1.62219
1.428	1.62236
1.428	1.6193
1.429	1.62611
1.43	1.62957
1.431	1.63488
1.432	1.64076
1.433	1.63198
1.433	1.62332
1.434	1.62487
1.435	1.62728
1.436	1.63617
1.437	1.64645
1.438	1.64572
1.438	1.65408
1.439	1.66278
1.44	1.65619
1.441	1.64895
1.442	1.64258
1.443	1.63443
1.443	1.62512
1.444	1.62003
1.445	1.62829
1.446	1.63484
1.447	1.63471
1.448	1.64181
1.448	1.65453
1.449	1.65099
1.45	1.64443
1.451	1.65361
1.452	1.65667
1.452	1.64297
1.453	1.63496
1.454	1.63366
1.455	1.64095
1.456	1.64508
1.457	1.6417
1.457	1.64003
1.458	1.63718
1.459	1.63519
1.46	1.6374
1.461	1.63848
1.462	1.63738
1.462	1.63793
1.463	1.63282
1.464	1.63491
1.465	1.64043
1.466	1.6407
1.467	1.64991
1.467	1.65248
1.468	1.64863
1.469	1.6505
1.47	1.65178
1.471	1.64166
1.472	1.63041
1.472	1.62269
1.473	1.61382
1.474	1.61574
1.475	1.62615
1.476	1.6292
1.477	1.62803
1.477	1.6278
1.478	1.62239
1.479	1.61381
1.48	1.60778
1.481	1.59974
1.481	1.59602
1.482	1.60194
1.483	1.60755
1.484	1.60834
1.485	1.61295
1.486	1.61726
1.486	1.60904
1.487	1.60082
1.488	1.6025
1.489	1.60548
1.49	1.60294
1.491	1.59738
1.491	1.59492
1.492	1.59558
1.493	1.58942
1.494	1.58723
1.495	1.5959
1.496	1.60192
1.496	1.60018
1.497	1.59275
1.498	1.59327
1.499	1.59887
1.5	1.60496
1.501	1.60476
1.501	1.60276
1.502	1.59956
1.503	1.59504
1.504	1.59067
1.505	1.59446
1.506	1.59755
1.506	1.59061
1.507	1.59002
1.508	1.58968
1.509	1.58269
1.51	1.58012
1.51	1.57901
1.511	1.57304
1.512	1.57133
1.513	1.58228
1.514	1.59014
1.515	1.59662
1.515	1.5962
1.516	1.59767
1.517	1.59196
1.518	1.59234
1.519	1.58654
1.52	1.57696
1.52	1.57125
1.521	1.56795
1.522	1.56198
1.523	1.5597
1.524	1.55815
1.525	1.55527
1.525	1.56144
1.526	1.56785
1.527	1.57373
1.528	1.57564
1.529	1.57819
1.53	1.5748
1.53	1.5641
1.531	1.55316
1.532	1.54843
1.533	1.548
1.534	1.54247
1.535	1.5363
1.535	1.54141
1.536	1.53212
1.537	1.52252
1.538	1.52412
1.539	1.53318
1.539	1.53789
1.54	1.53634
1.541	1.52436
1.542	1.52115
1.543	1.52115
1.544	1.52233
1.544	1.52879
1.545	1.53906
1.546	1.53059
1.547	1.53151
1.548	1.54258
1.549	1.535
1.549	1.53925
1.55	1.53874
1.551	1.53646
1.552	1.54089
1.553	1.54622
1.554	1.56431
1.554	1.566
1.555	1.55854
1.556	1.55604
1.557	1.56028
1.558	1.55695
1.559	1.55836
1.559	1.55612
1.56	1.56397
1.561	1.5686
1.562	1.58748
1.563	1.57934
1.564	1.58961
1.564	1.60445
1.565	1.61018
1.566	1.60682
1.567	1.61145
1.568	1.61314
1.568	1.61133
1.569	1.60275
1.57	1.6027
1.571	1.5988
1.572	1.60346
1.573	1.61665
1.573	1.61771
1.574	1.62772
1.575	1.62255
1.576	1.62477
1.577	1.62233
1.578	1.62839
1.578	1.63497
1.579	1.62518
1.58	1.62013
1.581	1.61484
1.582	1.61279
1.583	1.61945
1.583	1.62762
1.584	1.62632
1.585	1.62282
1.586	1.62022
1.587	1.61773
1.588	1.62238
1.588	1.62487
1.589	1.62171
1.59	1.62381
1.591	1.61624
1.592	1.6121
1.593	1.61443
1.593	1.61055
1.594	1.60524
1.595	1.59575
1.596	1.5847
1.597	1.58197
1.597	1.58092
1.598	1.57985
1.599	1.58097
1.6	1.58432
1.601	1.58328
1.602	1.58097
1.602	1.57663
1.603	1.57021
1.604	1.56943
1.605	1.56665
1.606	1.55202
1.607	1.54599
1.607	1.55
1.608	1.54362
1.609	1.53548
1.61	1.5288
1.611	1.52775
1.612	1.53002
1.612	1.52908
1.613	1.52487
1.614	1.52271
1.615	1.52505
1.616	1.53242
1.617	1.54062
1.617	1.54328
1.618	1.54377
1.619	1.53838
1.62	1.533
1.621	1.53119
1.622	1.52964
1.622	1.52695
1.623	1.53539
1.624	1.53994
1.625	1.53514
1.626	1.53543
1.626	1.53868
1.627	1.53845
1.628	1.54151
1.629	1.54473
1.63	1.5407
1.631	1.54185
1.631	1.5392
1.632	1.53508
1.633	1.52999
1.634	1.52314
1.635	1.52204
1.636	1.52894
1.636	1.53264
1.637	1.5361
1.638	1.54067
1.639	1.5401
1.64	1.53154
1.641	1.52344
1.641	1.51978
1.642	1.5138
1.643	1.50876
1.644	1.50398
1.645	1.50303
1.646	1.4979
1.646	1.50193
1.647	1.50403
1.648	1.5077
1.649	1.50256
1.65	1.50489
1.651	1.51063
1.651	1.50988
1.652	1.52259
1.653	1.528
1.654	1.53067
1.655	1.53574
[truncated: 27,999 more rows]

## Sheet: Figure 6d and 6h
Source data for Figure 6d and 6h
Fig 6 d				Fig 6 h
distance [µm]	F-actin	SYMREM1		distance [µm]	F-actin	SYMREM1
0	0	0		0	0	0
0.034	14746	0		0.034	0	0
0.068	35514	4644		0.067	7626	0
0.101	58658	31129		0.101	24677	0
0.135	61964	52525		0.134	55871	30129
0.169	61964	52525		0.168	64717	48363
0.203	50909	55123		0.202	63177	60739
0.237	43779	55437		0.235	27388	45862
0.27	21152	53185		0.269	0	2343
0.304	0	28867		0.302	0	0
0.338	0	14918		0.336	0	0
0.372	0	0

## Sheet: Supplementary Figure 2i and 2l
Source data for supplementary Figure 2i and 2l
Supplementary Figure 2i
WT	symrem1-1			Unpaired t test
6	47			P value	0.0001
5	27			P value summary	***
2	21			Significantly different (P < 0.05)?	Yes
2	37			One- or two-tailed P value?	Two-tailed
0	25			t, df	t=6.344, df=9
6
Supplementary Figure 2l
WT	symrem1-1
21	75			Unpaired t test
27	62			P value	<0.0001
17	93			P value summary	***
29	54			Significantly different (P < 0.05)?	Yes
17	70			One- or two-tailed P value?	Two-tailed
16	94			t, df	t=7.627, df=10

## Sheet: Supplementary Figure 4
Source data for supplementary Figure 4

## Sheet: Supplementary Figure 7d
Source data for supplementary Figure 7d
Diameter
0.183
0.205
0.408
0.149
0.149
0.156
0.183
0.216
0.19
0.171
0.124
0.149
0.163
0.175
0.121
0.164
0.144
0.145
0.204
0.206

## Sheet: Supplementary Figure 9
Source data for supplementary Figure 9

## Sheet: Supplementary Figure 15a
Source data for supplementary Figure 15a
	Experiment	Replicate	type	Ct(mycrem)	average	Ct(ubi)	average	delta Ct	expression		Tukey's multiple comparisons test	Mean Diff.	95.00% CI of diff.	Below threshold?	Summary	Adjusted P Value
	1	1	R108 mock								Mock vs. Nodule	-0.0002694	-0.0006833 to 0.0001445	No	ns	0.2238	A-B
		2	R108 mock	29.0255	29.0255	17.8349	17.8349	11.1905	0.000427867		Mock vs. AMF	-0.0006031	-0.001039 to -0.0001668	Yes	**	0.009	A-C
	2	1	R108 mock	30.0175				0			Nodule vs. AMF	-0.0003337	-0.0007476 to 8.020e-005	No	ns	0.1175	B-C
		2	R108 mock	28.9568	29.4872	17.5333	17.5333	11.9539	0.000252071
	3	1	R108 mock	29.1458		18.1874		0
		2	R108 mock	29.357	29.2514	18.151	18.1692	11.0823	0.000461217
	4	1	R108 mock	28.2		17.4712		0
		2	R108 mock	30.8012	29.5006	17.6073	17.5393	11.9613	0.000250782
	1	1	R108 AM	28.971		18.0523		0
		2	R108 AM	28.6448	28.8079	18.3318	18.192	10.6159	0.000637251
	2	1	R108 AM	27.6101		18.1568		0
		2	R108 AM	27.929	27.7696	18.2088	18.1828	9.58678	0.00130045
	3	1	R108 AM			17.9226		0
		2	R108 AM	28.2525	28.2525	17.9852	17.9539	10.2986	0.000794012
	4	1	R108 AM	27.6709		17.8219		0
		2	R108 AM	27.5639	27.6174	17.6838	17.7529	9.86451	0.00107272
	1	1	R108 RNS	28.999		17.5576		0
		2	R108 RNS	29.2821	29.1406	17.8537	17.7057	11.4349	0.000361208
	2	1	R108 RNS	28.1349		17.3127		0
		2	R108 RNS	28.1432	28.1391	17.2099	17.2613	10.8778	0.000531448
	3	1	R108 RNS	28.2129		17.5824		0
		2	R108 RNS	28.4528	28.3329	17.5145	17.5485	10.7844	0.000566985
	4	1	R108 RNS	28.2914		17.6535		0
		2	R108 RNS	28.3214	28.3064	17.767	17.7102	10.5962	0.000646004
	5	1	R108 RNS	28.1161		17.948		0
		2	R108 RNS	27.9134	28.0147	18.0954	18.0217	9.99305	0.000981281
